# Supplementary material for: Hungary's Current Climate Conditions Converge With the North‐Mediterranean of the 1980s: A Case Study in Mediterranean Ant Species New to Hungary
Source: Ecol Evol. 2026 Feb 17;16(2):e73096. doi: 10.1002/ece3.73096 (PMC12913220; doi:10.1002/ece3.73096)
Supplement: Supplementary file 1 — Table S1: New occurrences of the studied species from Hungary and Serbia. [file ECE3-16-e73096-s002.xlsx]

## Sheet: Munka1
Supplementary Table 1. New occurences of the studied species from Hungary and Serbia
Species	State	Date	Location name	Coordinate1	Coordinate2	Collected by
scutellaris	colony	23.03.2023	Miskolc, Mátyás király street	48.108310	20.771561	András Tartally's friend
scutellaris	colony	28.06.2022	Siófok	46.903720	18.051889	Sebestyén Hunor Dávid
scutellaris	worker	28.06.2022	Budapest, XIX.ker, Wekerle-estate	47.455581	19.126173	Jakab Révész-Heuer
scutellaris	colony	24.06.2022	Debrecen, Egyetem square	47.553509	21.621396	Harsányi Zalán
scutellaris	alate	28.08.2021	Csörnyeföld	46.500784	16.632046	Jégh Tamás' friend
schmidti	colony	28.06.2022	Keszthely	46.769131	17.244816	Sebestyén Hunor Dávid
schmidti	colony	24.06.2023	Keszthely, Castle park	46.770755	17.240514	Nagy Olivér
schmidti	colony	07.10.2023	Nagymaros, Rákóczi Ferenc street 102	47.796590	18.959324	Novák Fruzsina
schmidti	colony	22.06.2021	Balatonfenyves	46.711312	17.470759	Bence KassaiSchmuck
schmidti	colony	10.05.2024	Magyarkanizsa	46.062568	20.051465	Ilcsik Szebasztián
schmidti	colony	10.08.2019	Keszthely, Helikon park	46.761139	17.246111	Jégh Tamás
schmidti	colony	23.05.2021	Gyenesdiás	46.789112	17.287249	Csősz Sándor, Jégh Tamás
pallidula	colony	10.04.2024	Makó, Munkás street	46.222097	20.457909	Jenő Kiss
pallidula?	alate	13.06.2024	Békéscsaba, Franklin street	46.675553	21.058299	Burkus Balázs
lateralis	colony	24.06.2022	Debrecen, Egyetem square	47.553509	21.621396	Harsányi Zalán
