# Supplementary material for: Hungary's Current Climate Conditions Converge With the North‐Mediterranean of the 1980s: A Case Study in Mediterranean Ant Species New to Hungary
Source: Ecol Evol. 2026 Feb 17;16(2):e73096. doi: 10.1002/ece3.73096 (PMC12913220; doi:10.1002/ece3.73096)
Supplement: Supplementary file 2 — Table S2: The geographical coordinates of the specimens and the coordinates assigned from the E‐OBS database. [file ECE3-16-e73096-s003.xlsx]

## Sheet: Munka1
Supplementary Table 2. The geographical coordinates of the specimens and the coordinates assigned from the E-OBS database
Specimen	Original latitude	Original longitude	EOBS latitude	EOBS longitude		Excluded from the analyses
LAT_1_52	46.630	10.760	46.6498605414595	10.7498603479818
LAT_1_53	46.226	7.317	46.2498605427269	7.34986036158356
LAT_1_54	48.870	11.750	48.8498605344889	11.7498603439813
LAT_1_55	46.350	11.290	46.34986054241	11.2498603459815
LAT_1_56	46.580	10.780	46.5498605417763	10.7498603479818		repeated coordinate
LAT_1_57	46.240	11.220	46.2498605427269	11.2498603459815		repeated coordinate
LAT_1_58	45.730	7.090	45.7498605443111	7.04986036278371
LAT_1_59	45.735	7.313	45.7498605443111	7.34986036158356
LAT_1_60	37.902	15.136				missing data
LAT_1_61	45.125	13.627	45.1498605462122	13.6498603363803
LAT_1_62	45.080	13.640	45.1498605462122	13.6498603363803		repeated coordinate
LAT_1_63	45.127	13.812	45.1498605462122	13.8498603355802
LAT_1_64	45.793	10.741	45.7498605443111	10.7498603479818		repeated coordinate
LAT_1_65	45.743	10.710	45.7498605443111	10.7498603479818
LAT_1_66	44.970	14.755	44.9498605468459	14.7498603319797
LAT_1_67	41.709	9.309	41.7498605569849	9.34986035358252
LAT_1_68	42.040	9.016	42.0498605560344	9.04986035478268
LAT_1_69	42.509	9.180	42.5498605544502	9.14986035438262
LAT_1_70	42.697	9.448	42.6498605541333	9.44986035318247
LAT_1_71	46.630	10.770	46.6498605414595	10.7498603479818		repeated coordinate
LAT_1_72	39.720	21.630	39.7498605633218	21.6498603043761
LAT_1_73	44.983	14.674	45.049860546529	14.6498603323798
LAT_1_74	42.961	17.133	42.9498605531828	17.1498603223785		repeated coordinate
LAT_1_75	43.650	3.033	43.6498605509649	3.0498603787858
LAT_1_76	43.639	3.864	43.6498605509649	3.84986037558538
LAT_2_91	47.554	21.621	47.5498605386079	21.6498603043761
PAL_1_1	41.538	23.406	41.5498605576186	23.4498602971752		repeated coordinate
PAL_1_10	42.117	15.490				missing data
PAL_1_100	45.793	10.741	45.7498605443111	10.7498603479818		repeated coordinate
PAL_1_101	37.573	14.292	37.5498605702925	14.24986033398		missing data
PAL_1_102	46.63	10.77	46.6498605414595	10.7498603479818		repeated coordinate
PAL_1_11	41.260	13.430				missing data
PAL_1_12	37.930	12.330				missing data
PAL_1_13	37.990	12.340				missing data
PAL_1_14	37.970	12.060				missing data
PAL_1_15	38.570	14.560				missing data
PAL_1_16	45.889	10.843	45.8498605439943	10.8498603475817
PAL_1_17	38.646	15.843				missing data
PAL_1_18	36.816	11.990				the coordinate is uncertain
PAL_1_19	39.390	16.547				missing data
PAL_1_2	42.660	27.710				missing data
PAL_1_20	37.317	-8.869				missing data
PAL_1_21	39.869	3.175				missing data
PAL_1_22	45.960	9.880				the coordinate is uncertain
PAL_1_3	42.820	27.880	42.8498605534996	27.8498602795729		missing data
PAL_1_4	41.516	23.424	41.5498605576186	23.4498602971752		repeated coordinate
PAL_1_5	41.530	23.400	41.5498605576186	23.4498602971752
PAL_1_6	43.945	7.519	43.9498605500143	7.54986036078346
PAL_1_7	44.092	6.236	44.0498605496975	6.24986036598413
PAL_1_8	43.947	4.535	43.9498605500143	4.54986037278502
PAL_1_9	38.922	16.810				missing data
PAL_1_92	43.91	11.8	43.9498605500143	11.8498603435812
PAL_1_93	46.41	11.23	46.4498605420932	11.2498603459815
PAL_1_94	46.58	10.78	46.5498605417763	10.7498603479818
PAL_1_95	46.24	11.22	46.2498605427269	11.2498603459815
PAL_1_96	45.73	7.09	45.7498605443111	7.04986036278371
PAL_1_97	45.735	7.313	45.7498605443111	7.34986036158356
PAL_1_98	37.903	15.275				missing data
PAL_1_99	37.902	15.136				missing data
PAL_2_89	46.222	20.458	46.2498605427269	20.4498603091767
PAL_2_90	46.676	21.058	46.6498605414595	21.0498603067764
SCH_1_42	42.722	17.875	42.7498605538165	17.949860319178
SCH_1_43	42.960	17.129	42.9498605531828	17.1498603223785
SCH_1_44	42.742	17.875				missing data
SCH_1_45	31.000	22.500				missing data
SCH_1_46	37.133	22.883				missing data
SCH_1_47	38.033	22.110				missing data
SCH_1_48	41.169	24.697	41.149860558886	24.6498602923746		missing data
SCH_1_49	40.706	19.952	40.7498605601534	19.949860311177
SCH_1_50	41.323	19.441	41.3498605582523	19.4498603131773
SCH_1_51	42.068	19.513	42.0498605560344	19.5498603127772
SCH_2_82	46.769	17.245	46.7498605411426	17.2498603219784		repeated coordinate
SCH_2_83	46.771	17.241	46.7498605411426	17.2498603219784
SCH_2_84	47.797	18.959	47.7498605379742	18.9498603151775
SCH_2_85	46.711	17.471	46.7498605411426	17.4498603211783
SCH_2_86	46.063	20.051	46.0498605433606	20.049860310777
SCH_2_87	46.761	17.246	46.7498605411426	17.2498603219784		repeated coordinate
SCH_2_88	46.789	17.287	46.7498605411426	17.2498603219784		repeated coordinate
SCU_1_23	36.750	3.040	36.7498605728272	3.0498603787858
SCU_1_24	46.630	10.900	46.6498605414595	10.9498603471817
SCU_1_25	46.240	11.220	46.2498605427269	11.2498603459815		repeated coordinate
SCU_1_26	45.125	13.627	45.1498605462122	13.6498603363803		repeated coordinate
SCU_1_27	45.080	13.640	45.1498605462122	13.6498603363803		repeated coordinate
SCU_1_28	45.743	10.710	45.7498605443111	10.7498603479818		repeated coordinate
SCU_1_29	41.667	9.252	41.6498605573018	9.24986035398257
SCU_1_30	42.413	9.133	42.449860554767	9.14986035438262
SCU_1_31	45.130	13.630	45.1498605462122	13.6498603363803		repeated coordinate
SCU_1_32	43.764	3.886	43.749860550648	3.84986037558538
SCU_1_33	37.713	-5.741	37.7498605696588	-5.75013958600962
SCU_1_34	41.899	-8.083	41.8498605566681	-8.05013957680842
SCU_1_35	40.443	9.794				missing data
SCU_1_36	43.199	6.585	43.2498605522322	6.54986036478398
SCU_1_37	43.340	11.070	43.3498605519154	11.0498603467816
SCU_1_38	45.400	3.460	45.4498605452616	3.44986037718559
SCU_1_39	35.825	10.637				missing data
SCU_1_40	43.583	2.967	43.5498605512817	2.94986037918585
SCU_1_41	43.639	3.864	43.6498605509649	3.84986037558538		repeated coordinate
SCU_2_77	48.108	20.772	48.1498605367068	20.7498603079766
SCU_2_78	46.904	18.052	46.949860540509	18.049860318778
SCU_2_79	47.456	19.126	47.4498605389247	19.1498603143774
SCU_2_80	47.554	21.621	47.5498605386079	21.6498603043761		repeated coordinate
SCU_2_81	46.501	16.632	46.5498605417763	16.6498603243787
