# Supplementary material for: Hungary's Current Climate Conditions Converge With the North‐Mediterranean of the 1980s: A Case Study in Mediterranean Ant Species New to Hungary
Source: Ecol Evol. 2026 Feb 17;16(2):e73096. doi: 10.1002/ece3.73096 (PMC12913220; doi:10.1002/ece3.73096)
Supplement: Supplementary file 3 — Table S3: The derived meteorological data of the locations. [file ECE3-16-e73096-s001.xlsx]

## Sheet: Munka1
Supplementary Table 3. The derived meteorological data of the locations.
Specimen	Group	Minimum temperature	Maximum temperature	Precipitation	Humidity	Radiation
LAT_1_52	182	-8.34360677867998	13.1120033499111	2.40692171164006	66.6044881356918	146.038321167883
LAT_1_53	182	-4.24213920866338	18.0917300145619	2.4573770857981	70.089206073747	141.06204379562
LAT_1_54	182	-2.86410441359422	19.5509467396872	2.30091078109863	74.540288070874	126.627737226277
LAT_1_55	182	-2.56004969402221	23.3708191497526	2.35081970716109	60.2808458621685	141.709854014599
LAT_1_58	182	-6.59599487744364	13.3132055312063	3.42513666306037	73.4734829584757	150.88503649635
LAT_1_59	182	-4.29198995381779	17.3683784824604	2.86375231954027	68.3375126101595	147.322080291971
LAT_1_61	182	3.34532330831077	22.7292344646396	2.20018218214775	68.4492574009327	148.925182481752
LAT_1_63	182	1.91385567861503	20.9840068169454	2.63898000289399	71.3461899993616	147.928832116788
LAT_1_65	182	-1.38629350135223	23.1582326335571	2.77304193567491	61.6893746800666	144.061131386861
LAT_1_66	182	1.11134325874163	22.0658647162612	3.19708565784065	69.1218978727565	146.86496350365
LAT_1_67	182	5.28557202116174	21.871183481997	1.18506376993569	78.0207951746949	169.193430656934
LAT_1_68	182	2.34298502225707	16.9803639191842	1.1806921851711	83.0156231421011	169.081204379562
LAT_1_69	182	4.78708944523902	20.6205095573106	1.16265939801714	78.1937619026969	166.493613138686
LAT_1_70	182	6.13047249978918	23.2002544905414	1.07686704701196	75.8347757570036	165.529197080292
LAT_1_72	182	-0.00997512415514794	24.9428774024104	0.951001835664656	66.4027435470107	172.236313868613
LAT_1_73	182	1.547338273872	22.038815536538	3.46994540689747	68.0967259897905	145.57299270073
LAT_1_75	182	2.18990044856435	20.71519079381	1.78561022697196	70.9486561693265	157.408759124088
LAT_1_76	182	2.65970143308835	24.3008373439013	1.64663026133087	69.3493807043097	168.731751824818
PAL_1_16	182	-1.99164174652811	22.2694530541515	2.93205833148707	61.6908156204921	143.209854014599
PAL_1_5	182	-2.35231338025752	21.6138975132487	1.10510019861664	64.2458389023721	166.089416058394
PAL_1_6	182	0.307338301588165	19.8611288821165	1.25264118442173	73.9500257610838	163.38594890511
PAL_1_7	182	-2.00539796512611	21.2063565387514	1.60510020606722	67.798871206581	170.26003649635
PAL_1_8	182	2.90288550725475	24.8620759470215	1.52112934871395	63.269969799681	170.657846715328
PAL_1_92	182	-0.0701492521633853	20.9441525373262	2.50382517392192	71.6946300999931	153.115875912409
PAL_1_93	182	-3.1813929637162	21.9216570692113	2.47158473628303	60.7372344690725	141.745437956204
PAL_1_94	182	-9.83701470549872	9.58234951259375	2.56885249729528	71.0169101120135	151.211678832117
PAL_1_95	182	-3.87064667965346	19.4785970145283	2.76120222693747	62.0063426385632	141.746350364963
PAL_1_96	182	-6.59599487744364	13.3132055312063	3.42513666306037	73.4734829584757	150.88503649635
PAL_1_97	182	-4.29198995381779	17.3683784824604	2.86375231954027	68.3375126101595	147.322080291971
SCH_1_42	182	3.34402977600138	21.3248811262661	1.37887069449942	67.6539375903833	164.910583941606
SCH_1_43	182	5.86310932168561	23.8795258779086	1.3043716041361	66.7547765319601	166.162408759124
SCH_1_49	182	3.71467653388593	25.9703637182421	1.13187615529978	67.8799435692112	172.571167883212
SCH_1_50	182	4.82830834979034	26.0637881241685	1.38579237037669	66.5195669605784	174.33302919708
SCH_1_51	182	2.57947755428448	25.6705094444343	1.94644811643603	65.8632710158716	162.68795620438
SCU_1_23	182	5.93833320060124	25.4979957870881	0.871038264345602	77.3634964659974	185.918795620438
SCU_1_24	182	-6.58402970358173	16.2916025502441	2.58743173254481	65.2099764956175	142.591240875912
SCU_1_29	182	5.1072635674358	21.7408009712501	1.17668489913689	79.4060876238477	170.427919708029
SCU_1_30	182	4.70343273069098	20.8092709374266	1.14754100070625	78.0380161131695	166.814781021898
SCU_1_32	182	1.78442782081145	24.4510012749711	1.87704920829808	68.8227280277909	166.86496350365
SCU_1_33	182	4.09544766965364	29.3915111827571	0.490892539191007	56.2300931032557	199.464416058394
SCU_1_34	182	1.40305967013171	19.3637336291176	1.83970858843383	72.7316665230983	165.501824817518
SCU_1_36	182	3.88029842073126	23.924953927895	1.33114756081925	75.052141431056	175.561131386861
SCU_1_37	182	2.2138556719095	23.9839521050826	1.30837889017032	72.5314988725172	159.97901459854
SCU_1_38	182	-1.40263678456902	17.9692163560981	2.47832426279512	77.3606039484707	134.969890510949
SCU_1_40	182	2.72231337198737	21.2506552627157	1.69872497977563	70.4562538676985	156.997262773723
LAT_1_52	122	-7.18749983934685	14.8318029471719	2.28378874077063	68.0759032897393	142.456204379562
LAT_1_53	122	-2.52237858439714	20.3570669402482	2.14735886624222	66.3352606747129	144.668795620438
LAT_1_54	122	-0.612597073686029	21.6701816649962	1.99326050329024	69.2599227751568	143.281934306569
LAT_1_55	122	-0.811674739139209	24.3079775987509	2.16102006863158	63.7748628574259	146.344890510949
LAT_1_58	122	-3.74383486777508	14.9073038562311	2.02295084981645	65.5018975578085	138.690693430657
LAT_1_59	122	-2.12759703982314	19.3771398218963	1.63679419561053	61.6759458398906	140.401459854015
LAT_1_61	122	4.2445144682345	24.6282872455076	1.75938071838439	63.3356389563524	165.825729927007
LAT_1_63	122	3.45885914598944	23.0707462967148	2.06265941142819	64.2316109024998	162.633211678832
LAT_1_65	122	0.976820366515878	24.659999448806	1.35045539352955	63.904757372422	156.359489051095
LAT_1_66	122	3.56492710478369	24.1753546508955	2.21202189088519	65.283117927774	162.403284671533
LAT_1_67	122	7.75218429274459	24.6276497227532	1.10655739353817	62.2880283845674	164.64128440367
LAT_1_68	122	3.92718437824	19.433496833387	1.57431696334986	63.3100579603003	158.490875912409
LAT_1_69	122	6.15337364886914	22.8024038619112	0.789799647470207	60.438145008122	161.27098540146
LAT_1_70	122	7.2759949829999	25.088942972916	0.869216770693687	62.435571210258	165.522810218978
LAT_1_72	122	4.30131058346986	23.4384329915929	1.17486340548497	66.2107665096294	149.5
LAT_1_73	122	3.86269408841934	24.2984694022421	2.21876141739728	64.645202538906	161.815693430657
LAT_1_75	122	3.81645622537517	22.9993255332838	1.26630238681109	65.2250430649334	117.449817518248
LAT_1_76	122	4.6699028082409	25.5817116322115	1.14080147419417	62.152559085484	115.828467153285
PAL_1_16	122	0.192305820944348	23.7242617648034	1.66174865864177	63.8831108608385	155.117700729927
PAL_1_5	122	-0.244733004238529	21.4112927818939	1.60109292003301	68.6612754712893	138.09387755102
PAL_1_6	122	2.7344659582974	20.6075951677996	1.52732242713046	61.2066976032118	141.362226277372
PAL_1_7	122	-0.196529121820824	22.9032781765964	1.52040075125319	61.9093281224615	119.789233576642
PAL_1_8	122	4.05310670552251	27.228068608163	1.12331513513579	59.6992355556663	123.844890510949
PAL_1_92	122	2.22905334823503	22.9228956624967	1.57814210001888	67.4171841444793	161.574817518248
PAL_1_93	122	-1.47220870495765	23.2701451993617	2.36065577288143	64.1334183534277	142.450729927007
PAL_1_94	122	-8.13053379885093	11.5303276111295	2.15737708132775	70.2435827115003	139.625
PAL_1_95	122	-2.1563834469467	21.2519120932887	2.2972677937948	64.6725251613519	147.033759124088
PAL_1_96	122	-3.74383486777508	14.9073038562311	2.02295084981645	65.5018975578085	138.690693430657
PAL_1_97	122	-2.12759703982314	19.3771398218963	1.63679419561053	61.6759458398906	140.401459854015
SCH_1_42	122	5.23497561114451	23.3747353609583	1.29508198651134	66.0104215149486	181.298357664234
SCH_1_43	122	8.01283962672432	25.6224766586227	0.756648463005359	62.6667400897094	179.539233576642
SCH_1_49	122	7.1769901308439	25.6879411380338	0.757741359196508	64.9987023033365	157.795454545455
SCH_1_50	122	8.29225709620701	26.4261560577811	0.894717681820493	63.5904668114085	162.5
SCH_1_51	122	6.46839791367246	26.9028955735368	1.18342442564897	63.599209328601	171.487179487179
SCU_1_23	122	9.78898036372351	24.5196533681543	0.773588353968166	71.4117128071768	166.112449799197
SCU_1_24	122	-5.40633483061531	17.9200360293285	2.57595632253775	66.567238819838	143.281934306569
SCU_1_29	122	7.33371342831174	24.6607826910472	1.03460839428754	62.9756171803588	164.292660550459
SCU_1_30	122	5.99995132220131	23.21160239557	0.828961760986372	61.6977694782898	161.733576642336
SCU_1_32	122	3.99919893973715	25.5966843094724	1.19398908883008	62.0962035081682	115.647810218978
SCU_1_33	122	6.39936878900179	30.4310740010511	0.646448097064521	52.0994644981482	160.761904761905
SCU_1_34	122	2.41475722757937	21.0318938832703	1.56411659889914	73.2725246914184	148.727416798732
SCU_1_36	122	5.44577657730653	26.5004183512032	1.03187615380967	60.0122511098673	143.892335766423
SCU_1_37	122	2.62706304807668	25.1384147386591	1.05173043461554	65.0928326458012	165.043795620438
SCU_1_38	122	-0.0430097077765221	20.7063201200556	1.99744993868964	68.3613793998411	139.43704379562
SCU_1_40	122	4.26944165214336	23.6157918218727	1.28834245999926	64.9130775297389	118.517335766423
LAT_2_91	282	-3.18659196857511	21.812804612628	1.83570130239962	70.231985363647	142.75
PAL_2_89	282	-2.29427855568405	22.9049357357579	1.16958107389442	69.2387904841385	147.146897810219
PAL_2_90	282	-2.57544770362829	22.4651907546944	1.21366122027075	69.4480074788188	146.505474452555
SCH_2_83	282	-1.68087060919578	21.6249357643681	1.77176687521741	68.9833771521892	137.871350364963
SCH_2_84	282	-2.36728850430091	21.1520578150106	1.34808745178206	67.4541286147121	136.485401459854
SCH_2_85	282	-1.33587061690713	21.7399266543298	1.6012750693982	68.5158227736398	138.273722627737
SCH_2_86	282	-2.13907955417789	22.8360468484088	1.46939892899958	69.2111993053931	146.701642335766
SCU_2_77	282	-3.94181583229156	22.4619849259865	1.62604738306424	68.9351468917427	135.797445255474
SCU_2_78	282	-0.89800993017667	21.5387609029063	1.34389801638265	67.2739435067377	139.262773722628
SCU_2_79	282	-0.687263666230499	22.2960286455429	1.1486338968974	64.5420987205784	140.03102189781
SCU_2_81	282	-2.31415417713034	21.4181233828341	2.48360659438567	72.6534395690358	138.045620437956
LAT_2_91	222	-0.36546115687985	23.631183442658	1.4367941926303	66.5342473931269	155.627737226277
PAL_2_89	222	0.362281545300435	24.8946624672403	1.17395265865901	63.9006058409974	161.110401459854
PAL_2_90	222	-0.0318932031706267	24.6214384296315	1.19271404327373	64.6821007062407	160.119525547445
SCH_2_83	222	0.895048523683426	23.8833145845634	1.61457197305718	64.4598914570085	151.305656934307
SCH_2_84	222	-0.560558239897731	22.5738428469836	1.40418945626103	67.2524489312276	149.455291970803
SCH_2_85	222	1.03679609333066	24.1528045603249	1.4987249767954	64.1644688733535	151.720802919708
SCH_2_86	222	0.620703869621333	24.8231141992585	1.30072861683228	64.3840288004744	161.275547445255
SCU_2_77	222	-1.2642475445574	23.1595258940018	1.48451732631047	66.3668526941842	148.120437956204
SCU_2_78	222	0.992548521504131	24.3605276886509	1.18870675723952	64.0613776530695	152.803832116788
SCU_2_79	222	0.556334939021256	24.3505094739386	1.22877961758165	65.2279822508203	153.563868613139
SCU_2_81	222	0.364635914179849	23.1799812669508	2.18178509626341	65.967395262604	151.690693430657
